# Supplementary material for: A framework of biomarkers for skeletal muscle aging: a consensus statement by the Aging Biomarker Consortium
Source: Life Med. 2025 Jan 26;3(6):lnaf001. doi: 10.1093/lifemedi/lnaf001 (PMC11851484; doi:10.1093/lifemedi/lnaf001)
Supplement: lnaf001_suppl_Supplementary_Data [file lnaf001_suppl_supplementary_data.xlsx]

## Sheet: Search Key Words
	Key words
#1	microbiome
#2	sarcopenia
#3	intestinal microflora
#4	intestinal bacteria
#5	skeletal muscle aging
#6	muscle senescence
#7	frailty
#8	metabolites
#9	muscle weakness
#10	muscle mass loss
#11	muscle mass
#12	skeletal muscle
#13	biomarker
#14	marker
#15	indicator
#16	infiltration of adipose
#17	infiltration of immune cells
#18	fibrosis
#19	deposition of fat
#20	intramuscular fat
#21	muscle satellite cells
#22	skeletal muscle stem cells
#23	neuromuscular junction
#24	changes in innervation
#25	glucose metabolism
#26	myokines
#27	Insulin resistance
#28	HOMA-IR
#29	Regeneration
#30	blood
#31	plasma
#32	serum
#33	urine
#34	urinary
